# Supplementary material for: Using Single-Cell RNA Sequencing and MicroRNA Targeting Data to Improve Colorectal Cancer Survival Prediction
Source: Cells. 2023 Jan 5;12(2):228. doi: 10.3390/cells12020228 (PMC9856396; doi:10.3390/cells12020228)
Supplement: Supplementary file 1 [file cells-12-00228-s001.zip]

Archive with 1 entries (1 files):
- cells-2104616-supplementary.pdf
